# Supplementary material for: MultiPrime: A reliable and efficient tool for targeted next‐generation sequencing
Source: Imeta. 2023 Oct 19;2(4):e143. doi: 10.1002/imt2.143 (PMC10989836; doi:10.1002/imt2.143)
Supplement: Supplementary file 2 — Supporting information. [file IMT2-2-e143-s001.xlsx]

## Sheet: Table S1
Table S1. Efficiency of primers with 0, 1, 2, and 3 mismatches.
	M30F2	M30F2	M30F2		M30F2-1mis	M30F2-1mis	M30F2-1mis
	Specimen-1	Specimen-2	Specimen-3		Specimen-1	Specimen-2	Specimen-3
Reads number (total)	1076073	609392	615493	Reads number (total)	958109	377441	327645
Reads number (on targets)	685737	12630	125262	Reads number (on targets)	606984	1904	70866
Reads number (dimer)	207996	195165	149512	Reads number (dimer)	78607	54309	25473
others	182340	401597	340719	others	272518	321228	231306
P0	149904	2793	437	P0'	191652	31815	18372
P1	207489	3673	579	P1'	121307	19217	10696
P2	145135	2718	418	P2'	290711	47192	26700
P3	182834	3395	446	P3'	3122	27003	15083
	M30F2
P0	ATGAGCCTTTTAACCGAGGTCGAAACG
P1	ATGAGCCTTCTAACCGAGGTCGAAACG
P2	ATGAGTCTTTTAACCGAGGTCGAAACG
P3	ATGAGTCTTCTAACCGAGGTCGAAACG
	M30F2-1mis
P0'	ATGAGCCTTTTAACCGAGGTCGAGACG
P1'	ATGAGCCTTCTAACCGAGGTCGAGACG
P2'	ATGAGTCTTTTAACCGAGGTCGAGACG
P3'	ATGAGTCTTCTAACCGAGGTCGAGACG
# The red color highlights bases indicate mismatched bases

## Sheet: Table S2
Table S2. Dimer analysis of 154 next generation sequecing (NextSeq SE75).
Amplicon	JK-1	JK-2	JK-3	JK-4	JK-5	JK-6	JK-7	JK-8	JK-9	JK-10	JK-11	JK-12	JK-13	JK-14	JK-15	JK-16	JK-17	JK-18	JK-19	JK-20	JK-21	JK-22	JK-23	JK-24	JK-25	JK-26	JK-27	JK-28	JK-29	JK-30	JK-31	JK-32	JK-33	JK-34	JK-35	JK-36	JK-37	JK-38	JK-39	JK-40	JK-41	JK-42	JK-43	JK-44	JK-45	JK-46	JK-47	JK-48	JK-49
rawreads	1664474	1861211	3133346	1823059	1692912	1542106	1930412	1621530	1766877	2111807	1451403	1809863	1172830	2150097	1862731	1727903	1723206	1823913	1663059	1207638	1900176	1462317	1606843	1163935	443	1319225	884968	852257	7501624	2155822	2390750	1863027	2744286	2715005	3014206	2881697	2704074	2881554	2728077	2991889	3215076	2532770	2221998	3577940	2766762	3396991	3770101	3137981	2750156
primer in raw	1635862	1831474	3082997	1794525	1660654	1515572	1886565	1596085	1725436	2056520	1416984	1765169	1138054	1984710	1825388	1598436	1668257	1780720	1627683	958898	1867852	1425488	1554226	1146234	60	1305047	878068	835049	7231738	1801533	1953286	1539621	2707281	2685597	2977591	2846759	2669748	2834139	2682301	2955689	3183727	2490669	2196563	3538227	2741652	3362715	3698657	3094437	2708633
primer in raw percent	98.28%	98.40%	98.39%	98.43%	98.09%	98.28%	97.73%	98.43%	97.65%	97.38%	97.63%	97.53%	97.03%	92.31%	98.00%	92.51%	96.81%	97.63%	97.87%	79.40%	98.30%	97.48%	96.73%	98.48%	13.54%	98.93%	99.22%	97.98%	96.40%	83.57%	81.70%	82.64%	98.65%	98.92%	98.79%	98.79%	98.73%	98.35%	98.32%	98.79%	99.02%	98.34%	98.86%	98.89%	99.09%	98.99%	98.10%	98.61%	98.49%
p-i and i-p-i reads	266924	320825	479475	224976	255412	217219	356631	195388	466393	607568	498513	558000	542912	197055	399807	142175	387890	320151	369366	747402	332832	323149	423820	35978	32	31266	25847	67445	2758519	511161	621422	453075	183955	172729	201584	189523	199974	372466	249280	165099	159935	170283	125789	185617	119448	138918	379511	353036	315604
p-i and i-p-i reads percent(rawreads)	16.04%	17.24%	15.30%	12.34%	15.09%	14.09%	18.47%	12.05%	26.40%	28.77%	34.35%	30.83%	46.29%	9.16%	21.46%	8.23%	22.51%	17.55%	22.21%	61.89%	17.52%	22.10%	26.38%	3.09%	7.22%	2.37%	2.92%	7.91%	36.77%	23.71%	25.99%	24.32%	6.70%	6.36%	6.69%	6.58%	7.40%	12.93%	9.14%	5.52%	4.97%	6.72%	5.66%	5.19%	4.32%	4.09%	10.07%	11.25%	11.48%
p-i and i-p-i reads percent(primerinraw)	16.32%	17.52%	15.55%	12.54%	15.38%	14.33%	18.90%	12.24%	27.03%	29.54%	35.18%	31.61%	47.71%	9.93%	21.90%	8.89%	23.25%	17.98%	22.69%	77.94%	17.82%	22.67%	27.27%	3.14%	53.33%	2.40%	2.94%	8.08%	38.14%	28.37%	31.81%	29.43%	6.79%	6.43%	6.77%	6.66%	7.49%	13.14%	9.29%	5.59%	5.02%	6.84%	5.73%	5.25%	4.36%	4.13%	10.26%	11.41%	11.65%
Total MicroSpecies reads	3423	13237	11193	6409	47317	7525	7562	2292	90280	75657	119359	97412	119808	548	5725	1221	4256	3	39975	278120	50765	17013	13585	3707	4	1380	173	1556	439999	285916	380966	254577	2436	3950	2126	13828	4388	2198	6086	3268	1976	4205	2602	4307	303	624	2406	3106	5696
Total MicroSpecies percent(rawreads)	0.2057%	0.7112%	0.3572%	0.3516%	2.7950%	0.4880%	0.3917%	0.1413%	5.1096%	3.5826%	8.2237%	5.3823%	10.2153%	0.0255%	0.3073%	0.0707%	0.2470%	0.0002%	2.4037%	23.0301%	2.6716%	1.1634%	0.8454%	0.3185%	0.9029%	0.1046%	0.0195%	0.1826%	5.8654%	0.132625	0.15935	0.136647	0.000888	0.001455	0.000705	0.004799	0.001623	0.000763	0.002231	0.001092	0.000615	0.00166	0.001171	0.001204	0.00011	0.000184	0.000638	0.00099	0.002071
Total MicroSpecies percent(primerinraw)	0.2092%	0.7228%	0.3631%	0.3571%	2.8493%	0.4965%	0.4008%	0.1436%	5.2323%	3.6789%	8.4235%	5.5186%	10.5274%	0.0276%	0.3136%	0.0764%	0.2551%	0.0002%	2.4559%	29.0041%	2.7178%	1.1935%	0.8741%	0.3234%	6.6667%	0.1057%	0.0197%	0.1863%	6.0843%	0.158707	0.195039	0.16535	0.0009	0.001471	0.000714	0.004857	0.001644	0.000776	0.002269	0.001106	0.000621	0.001688	0.001185	0.001217	0.000111	0.000186	0.000651	0.001004	0.002103
p and i-p reads	13747.0	14203.0	22514.0	13321.0	9472.0	12616.0	15712.0	14420.0	16843.0	22214.0	13235.0	17774.0	10299.0	700845.0	48955.0	571579.0	12052.0	15763.0	16316.0	11023.0	9251.0	9888.0	11907.0	3139.0	11.0	3567.0	2528.0	3559.0	45091.0	12388.0	12673.0	10823.0	18233.0	17836.0	19158.0	16441.0	17943.0	25098.0	20386.0	19790.0	18279.0	45167.0	19639.0	22891.0	22189.0	19633.0	30889.0	20120.0	18525.0
p and i-p reads percent(rawreads)	0.83%	0.76%	0.72%	0.73%	0.56%	0.82%	0.81%	0.89%	0.95%	1.05%	0.91%	0.98%	0.88%	32.60%	2.63%	33.08%	0.70%	0.86%	0.98%	0.91%	0.49%	0.68%	0.74%	0.27%	2.48%	0.27%	0.29%	0.42%	0.60%	0.57%	0.53%	0.58%	0.66%	0.66%	0.64%	0.57%	0.66%	0.87%	0.75%	0.66%	0.57%	1.78%	0.88%	0.64%	0.80%	0.58%	0.82%	0.64%	0.67%
p-p and p-p-i reads	1300897.0	1437478.0	2473741.0	1500468.0	1346742.0	1238880.0	1454521.0	1321675.0	1095064.0	1228499.0	793792.0	1043972.0	463461.0	1007719.0	1307023.0	814270.0	873726.0	1025030.0	1026020.0	171192.0	1446206.0	1043147.0	1062831.0	1063585.0	12.0	1223194.0	822060.0	713876.0	4161785.0	1219685.0	1263392.0	1031440.0	2404143.0	2410250.0	2661076.0	2556815.0	2369625.0	2342798.0	2338924.0	2687161.0	2917661.0	2193565.0	1988732.0	3225871.0	2523561.0	3123863.0	3168496.0	2620455.0	2297281.0
p-p and p-p-i reads percent(rawreads)	78.16%	77.23%	78.95%	82.30%	79.55%	80.34%	75.35%	81.51%	61.98%	58.17%	54.69%	57.68%	39.52%	46.87%	70.17%	47.12%	50.70%	56.20%	61.69%	14.18%	76.11%	71.34%	66.14%	91.38%	2.71%	92.72%	92.89%	83.76%	55.48%	56.58%	52.85%	55.36%	87.61%	88.78%	88.28%	88.73%	87.63%	81.30%	85.74%	89.81%	90.75%	86.61%	89.50%	90.16%	91.21%	91.96%	84.04%	83.51%	83.53%
p-i and i-p-i not in DB	263501.0	307588.0	468282.0	218567.0	208095.0	209694.0	349069.0	193096.0	376113.0	531911.0	379154.0	460588.0	423104.0	196507.0	394082.0	140954.0	383634.0	320148.0	329391.0	469282.0	282067.0	306136.0	410235.0	32271.0	28.0	29886.0	25674.0	65889.0	2318520.0	225245.0	240456.0	198498.0	181519.0	168779.0	199458.0	175695.0	195586.0	370268.0	243194.0	161831.0	157959.0	166078.0	123187.0	181310.0	119145.0	138294.0	377105.0	349930.0	309908.0
humanreads(genome)	146	1219	773	2927	1474	1595	4462	475	181279	234180	271525	306116	343023	9	4	4	5	9	4962	315819	18	6679	2726	2213	0	717	101	44	13	9554	7658	4560	4	4	3	45	6	1	4	18	3	9	4	19	9	89	9	247	97
humanrate(/p-i reads)	0.05%	0.38%	0.16%	1.30%	0.58%	0.73%	1.25%	0.24%	38.87%	38.54%	54.47%	54.86%	63.18%	0.00%	0.00%	0.00%	0.00%	0.00%	1.34%	42.26%	0.01%	2.07%	0.64%	6.15%	0.00%	2.29%	0.39%	0.07%	0.00%	1.87%	1.23%	1.01%	0.00%	0.00%	0.00%	0.02%	0.00%	0.00%	0.00%	0.01%	0.00%	0.01%	0.00%	0.01%	0.01%	0.06%	0.00%	0.07%	0.03%
humanreads(cDNA)	19	494	670	2528	737	403	3266	187	87487	114637	156510	163920	153880	4	0	2	0	3	1815	76880	2	1590	598	560	0	174	10	17	5	2801	2905	1487	2	1	2	15	3	1	0	8	2	5	3	7	2	13	7	8	38
humanrate(/p-i reads)	0.01%	0.15%	0.14%	1.12%	0.29%	0.19%	0.92%	0.10%	18.76%	18.87%	31.40%	29.38%	28.34%	0.00%	0.00%	0.00%	0.00%	0.00%	0.49%	10.29%	0.00%	0.49%	0.14%	1.56%	0.00%	0.56%	0.04%	0.03%	0.00%	0.55%	0.47%	0.33%	0.00%	0.00%	0.00%	0.01%	0.00%	0.00%	0.00%	0.00%	0.00%	0.00%	0.00%	0.00%	0.00%	0.01%	0.00%	0.00%	0.01%
humanreads(gene)	78	897	737	2784	1302	628	1247	370	144219	187329	222846	245872	238407	6	3	2	3	6	4320	235874	8	4521	1839	1622	0	528	62	34	8	6822	5733	3224	4	3	2	33	5	1	2	16	2	7	3	12	7	53	9	245	93
humanrate(/p-i reads)	0.03%	0.28%	0.15%	1.24%	0.51%	0.29%	0.35%	0.19%	30.92%	30.83%	44.70%	44.06%	43.91%	0.00%	0.00%	0.00%	0.00%	0.00%	1.17%	31.56%	0.00%	1.40%	0.43%	4.51%	0.00%	1.69%	0.24%	0.05%	0.00%	1.33%	0.92%	0.71%	0.00%	0.00%	0.00%	0.02%	0.00%	0.00%	0.00%	0.01%	0.00%	0.00%	0.00%	0.01%	0.01%	0.04%	0.00%	0.07%	0.03%
gene intergenic	0.03%	0.10%	0.01%	0.06%	0.07%	0.45%	0.90%	0.05%	7.95%	7.71%	9.76%	10.80%	19.27%	0.00%	0.00%	0.00%	0.00%	0.00%	0.17%	10.70%	0.00%	0.67%	0.21%	1.64%	0.00%	0.60%	0.15%	0.01%	0.00%	0.53%	0.31%	0.29%	0.00%	0.00%	0.00%	0.01%	0.00%	0.00%	0.00%	0.00%	0.00%	0.00%	0.00%	0.00%	0.00%	0.03%	0.00%	0.00%	0.00%
intron	0.02%	0.13%	0.01%	0.11%	0.22%	0.10%	-0.57%	0.09%	12.16%	11.96%	13.31%	14.69%	15.57%	0.00%	0.00%	0.00%	0.00%	0.00%	0.68%	21.27%	0.00%	0.91%	0.29%	2.95%	0.00%	1.13%	0.20%	0.03%	0.00%	0.79%	0.46%	0.38%	0.00%	0.00%	0.00%	0.01%	0.00%	0.00%	0.00%	0.00%	0.00%	0.00%	0.00%	0.00%	0.00%	0.03%	0.00%	0.07%	0.02%
adapter	86313	93798	151505	64623	65273	67696	119138	60404	53408	90742	27601	44063	22000	62138	131909	43599	138700	108258	108902	13045	64350	99144	146355	4187	10	4075	4002	13869	842073	47038	46060	39881	40371	39746	51297	43300	47058	98652	60686	35071	34878	28714	19277	35632	18660	15206	77799	80825	79486
adapter rate(/p-i reads)	32.34%	29.24%	31.60%	28.72%	25.56%	31.16%	33.41%	30.91%	11.45%	14.94%	5.54%	7.90%	4.05%	31.53%	32.99%	30.67%	35.76%	33.81%	29.48%	1.75%	19.33%	30.68%	34.53%	11.64%	31.25%	13.03%	15.48%	20.56%	30.53%	9.20%	7.41%	8.80%	21.95%	23.01%	25.45%	22.85%	23.53%	26.49%	24.34%	21.24%	21.81%	16.86%	15.32%	19.20%	15.62%	10.95%	20.50%	22.89%	25.19%
Amplicon	JK-57	JK-58	JK-59	JK-60	JK-61	JK-62	JK-63	JK-64	JK-65	JK-66	JK-67	JK-68	JK-69	JK-70	JK-71	JK-72	JK-73	JK-74	JK-75	JK-76	JK-77	JK-78	JK-79	JK-80	JK-81	JK-82	JK-83	JK-84	JK-85	JK-86	JK-87	JK-88	JK-89	JK-90	JK-91	JK-92	JK-93	JK-94	JK-95	JK-96	JK-97	JK-98	JK-99	JK-100	JK-101	JK-102	JK-103	JK-104	JK-105
rawreads	747425	803969	787424	676613	816910	859182	719139	1021148	926940	683712	875194	132305	867427	753575	1443220	364074	336666	236376	402111	388097	380812	282998	228270	317388	237883	249838	224860	203060	206450	235289	213287	334499	288317	248696	310637	218890	204659	242812	288544	278751	278181	229646	404119	415903	357457	404536	446587	392012	378749
primer in raw	730350	784354	764907	657814	791384	832728	702548	987000	902709	662698	842533	19947	842570	730100	1406686	346110	319920	223687	381393	368974	361210	261774	209783	294942	220233	230959	207788	188401	191048	217455	198749	310185	267396	231179	287118	201710	189360	227708	268074	259051	259085	213066	376607	395272	341069	384294	427343	374619	361428
primer in raw percent	0.9772	0.9756	0.9714	0.9722	0.9688	0.9692	0.9769	0.9666	0.9739	0.9693	0.9627	0.1508	0.9713	0.9688	0.9747	0.9507	0.9503	0.9463	0.9485	0.9507	0.9485	0.925	0.919	0.9293	0.9258	0.9244	0.9241	0.9278	0.9254	0.9242	0.9318	0.9273	0.9274	0.9296	0.9243	0.9215	0.9252	0.9378	0.9291	0.9293	0.9314	0.9278	0.9319	0.9504	0.9542	0.95	0.9569	0.9556	0.9543
p-i and i-p-i reads	206059	249960	309608	240182	297309	321637	223165	329995	275901	252427	367934	6408	354222	300939	534574	77110	90702	75062	148774	115894	124528	162597	146364	160609	127004	132911	117315	101020	109184	127717	99650	168278	142848	125613	156310	118405	107719	91460	143892	92592	95444	110005	185492	141474	95270	125880	118127	98510	96605
p-i and i-p-i reads percent(rawreads)	0.2757	0.3109	0.3932	0.355	0.3639	0.3744	0.3103	0.3232	0.2976	0.3692	0.4204	0.0484	0.4084	0.3993	0.3704	0.2118	0.2694	0.3176	0.37	0.2986	0.327	0.5746	0.6412	0.506	0.5339	0.532	0.5217	0.4975	0.5289	0.5428	0.4672	0.5031	0.4955	0.5051	0.5032	0.5409	0.5263	0.3767	0.4987	0.3322	0.3431	0.479	0.459	0.3402	0.2665	0.3112	0.2645	0.2513	0.2551
p-i and i-p-i reads percent(primerinraw)	0.2821	0.3187	0.4048	0.3651	0.3757	0.3862	0.3177	0.3343	0.3056	0.3809	0.4367	0.3213	0.4204	0.4122	0.38	0.2228	0.2835	0.3356	0.3901	0.3141	0.3448	0.6211	0.6977	0.5445	0.5767	0.5755	0.5646	0.5362	0.5715	0.5873	0.5014	0.5425	0.5342	0.5434	0.5444	0.587	0.5689	0.4017	0.5368	0.3574	0.3684	0.5163	0.4925	0.3579	0.2793	0.3276	0.2764	0.263	0.2673
Total MicroSpecies reads	5249	5843	8023	3739	6350	5462	5181	11105	8719	4654	37845	3530	1726	3848	1674	3622	8278	12772	3720	3071	3874	10264	10616	10822	10785	11690	8696	8908	9913	10856	8576	6238	10126	8026	8493	5083	6895	9481	10729	4937	6271	11742	22322	2893	3787	2794	2860	1757	1830
Total MicroSpecies percent(rawreads)	0.007023	0.007268	0.010189	0.005526	0.007773	0.006357	0.007204	0.010875	0.009406	0.006807	0.043242	0.026681	0.00199	0.005106	0.00116	0.009949	0.024588	0.054033	0.009251	0.007913	0.010173	0.036269	0.046506	0.034097	0.045337	0.04679	0.038673	0.043869	0.048016	0.046139	0.040209	0.018649	0.035121	0.032272	0.027341	0.023222	0.03369	0.039047	0.037183	0.017711	0.022543	0.051131	0.055236	0.006956	0.010594	0.006907	0.006404	0.004482	0.004832
Total MicroSpecies percent(primerinraw)	0.007187	0.007449	0.010489	0.005684	0.008024	0.006559	0.007375	0.011251	0.009659	0.007023	0.044918	0.176969	0.002048	0.005271	0.00119	0.010465	0.025875	0.057098	0.009754	0.008323	0.010725	0.039209	0.050605	0.036692	0.048971	0.050615	0.04185	0.047282	0.051887	0.049923	0.04315	0.020111	0.037869	0.034718	0.02958	0.0252	0.036412	0.041637	0.040023	0.019058	0.024204	0.05511	0.059271	0.007319	0.011103	0.00727	0.006693	0.00469	0.005063
p and i-p reads	9802	15002	11164	9804	9143	8175	9771	9903	10325	7100	6078	119	8964	10561	15800	3657	3027	2184	5169	6868	5551	2208	1287	3220	1964	2238	2082	2029	1909	2116	1771	4137	3001	2561	3944	1944	2142	2129	3360	4285	4377	2541	4351	5486	7284	5917	8063	8605	7594
p and i-p reads percent(rawreads)	0.013114	0.01866	0.014178	0.01449	0.011192	0.009515	0.013587	0.009698	0.011139	0.010384	0.006945	0.000899	0.010334	0.014015	0.010948	0.01	0.009	0.0092	0.0129	0.0177	0.0146	0.0078	0.0056	0.0101	0.0083	0.009	0.0093	0.01	0.0092	0.009	0.0083	0.0124	0.0104	0.0103	0.0127	0.0089	0.0105	0.0088	0.0116	0.0154	0.0157	0.0111	0.0108	0.0132	0.0204	0.0146	0.0181	0.022	0.0201
p-p and p-p-i reads	486792	490961	418989	383017	457454	476695	446636	615104	582095	378857	340553	11529	445578	393846	798302	245999	208841	135335	207568	225257	209832	64060	41610	89001	63518	65887	61803	59253	56056	62306	72509	81742	79446	67377	81185	49649	50532	114617	77640	104256	92251	69216	136222	225108	219557	230971	277732	247011	237583
p-p and p-p-i reads percent(rawreads)	0.651292	0.610672	0.532101	0.56608	0.559981	0.554824	0.62107	0.602365	0.627975	0.554118	0.389117	0.08714	0.513678	0.522637	0.55314	0.6757	0.6203	0.5725	0.5162	0.5804	0.551	0.2264	0.1823	0.2804	0.267	0.2637	0.2749	0.2918	0.2715	0.2648	0.34	0.2444	0.2756	0.2709	0.2614	0.2268	0.2469	0.472	0.2691	0.374	0.3316	0.3014	0.3371	0.5413	0.6142	0.571	0.6219	0.6301	0.6273
p-i and i-p-i not in DB	200810	244117	301585	236443	290959	316175	217984	318890	267182	247773	330089	2878	352496	297091	532900	73488	82424	62290	145054	112823	120654	152333	135748	149787	116219	121221	108619	92112	99271	116861	91074	162040	132722	117587	147817	113322	100824	81979	133163	87655	89173	98263	163170	138581	91483	123086	115267	96753	94775
humanreads(genome)	2531	249	225	60	1977	2933	1369	8274	2583	1453	167562	1849	307	916	190	11	10	2	185	90	1038	117252	105905	113120	89887	90595	81112	68746	73159	87605	65133	117291	99205	84548	107961	83884	74680	49196	95614	52309	55152	74078	120790	17	64	38	143	903	103
humanrate(/p-i reads)	0.012283	0.000996	0.000727	0.00025	0.00665	0.009119	0.006134	0.025073	0.009362	0.005756	0.455413	0.288546	0.000867	0.003044	0.000355	0.0001	0.0001	0	0.0012	0.0008	0.0083	0.7211	0.7236	0.7043	0.7077	0.6816	0.6914	0.6805	0.6701	0.6859	0.6536	0.697	0.6945	0.6731	0.6907	0.7084	0.6933	0.5379	0.6645	0.5649	0.5778	0.6734	0.6512	0.0001	0.0007	0.0003	0.0012	0.0092	0.0011
humanreads(cDNA)	873	32	85	18	183	1152	904	5445	123	607	38319	633	25	10	36	4	2	1	44	47	262	71077	65806	66824	56768	54164	50421	42660	45050	55651	38600	59267	54838	46859	57696	46569	42800	29927	51695	21985	21174	43302	71800	3	15	7	108	844	76
humanrate(/p-i reads)	0.004237	0.000128	0.000275	7.5e-05	0.000616	0.003582	0.004051	0.0165	0.000446	0.002405	0.104146	0.098783	7.1e-05	3.3e-05	6.7e-05	0.0001	0	0	0.0003	0.0004	0.0021	0.4371	0.4496	0.4161	0.447	0.4075	0.4298	0.4223	0.4126	0.4357	0.3874	0.3522	0.3839	0.373	0.3691	0.3933	0.3973	0.3272	0.3593	0.2374	0.2218	0.3936	0.3871	0	0.0002	0.0001	0.0009	0.0086	0.0008
humanreads(gene)	2283	160	208	37	1037	2212	1148	6537	2487	1215	119093	1427	215	143	137	8	9	1	124	61	602	102069	93982	98454	79021	78379	70435	60263	63120	77265	56922	98201	83657	71736	91200	71371	64204	42595	80367	41128	43060	62059	101940	8	47	31	116	886	84
humanrate(/p-i reads)	0.011079	0.00064	0.000672	0.000154	0.003488	0.006877	0.005144	0.019809	0.009014	0.004813	0.32368	0.22269	0.000607	0.000475	0.000256	0.0001	0.0001	0	0.0008	0.0005	0.0048	0.6277	0.6421	0.613	0.6222	0.5897	0.6004	0.5965	0.5781	0.605	0.5712	0.5836	0.5856	0.5711	0.5835	0.6028	0.596	0.4657	0.5585	0.4442	0.4512	0.5641	0.5496	0.0001	0.0005	0.0002	0.001	0.009	0.0009
gene intergenic	0.001204	0.000356	5.5e-05	9.6e-05	0.003162	0.002242	0.00099	0.005264	0.000348	0.000943	0.131733	0.065855	0.00026	0.002569	9.9e-05	0	0	0	0.0004	0.0003	0.0035	0.0934	0.0815	0.0913	0.0856	0.0919	0.091	0.084	0.0919	0.081	0.0824	0.1134	0.1088	0.102	0.1072	0.1057	0.0973	0.0722	0.106	0.1208	0.1267	0.1093	0.1016	0.0001	0.0002	0.0001	0.0002	0.0002	0.0002
intron	0.006843	0.000512	0.000397	7.9e-05	0.002872	0.003296	0.001093	0.003309	0.008568	0.002409	0.219534	0.123908	0.000536	0.000442	0.000189	0.0001	0.0001	0	0.0005	0.0001	0.0027	0.1906	0.1925	0.1969	0.1752	0.1822	0.1706	0.1743	0.1655	0.1692	0.1839	0.2314	0.2017	0.198	0.2143	0.2095	0.1987	0.1385	0.1993	0.2067	0.2293	0.1705	0.1625	0	0.0003	0.0002	0.0001	0.0004	0.0001
adapter	71090	86290	104989	82650	103669	118639	77418	112602	96599	84951	61134	161	128625	112092	202744	32143	35186	27456	64087	48878	51861	10281	8515	10679	7446	8482	8595	6735	7904	8538	7938	13417	9536	10530	12527	9377	7885	9928	11475	11937	11075	6348	11152	61086	37606	53264	46180	40866	38682
adapter rate(/p-i reads)	0.344998	0.345215	0.339103	0.344114	0.348691	0.36886	0.346909	0.341223	0.350122	0.336537	0.166155	0.025125	0.36312	0.372474	0.379263	0.4168	0.3879	0.3658	0.4308	0.4217	0.4165	0.0632	0.0582	0.0665	0.0586	0.0638	0.0733	0.0667	0.0724	0.0669	0.0797	0.0797	0.0668	0.0838	0.0801	0.0792	0.0732	0.1086	0.0797	0.1289	0.116	0.0577	0.0601	0.4318	0.3947	0.4231	0.3909	0.4148	0.4004
Amplicon	JK-113	JK-114	JK-115	JK-116	JK-117	JK-118	JK-119	JK-120	JK-121	JK-122	JK-123	JK-124	JK-125	JK-126	JK-127	JK-128	JK-129	JK-130	JK-131	JK-132	JK-133	JK-134	JK-135	JK-136	JK-137	JK-138	JK-139	JK-140	JK-141	JK-142	JK-143	JK-144	JK-145	JK-146	JK-147	JK-148	JK-149	JK-150	JK-151	JK-152	JK-153	JK-154
rawreads	444961	409231	372492	157347	150863	722387	468597	648811	706348	532651	648548	855954	529368	668006	603094	949852	768769	544719	437924	429139	479363	829272	1157393	841011	701754	493098	436235	547863	536221	675078	373903	493713	775244	1122355	979763	1046975	727234	349836	38023	68184	64343	4194
primer in raw	100907	73390	339864	150376	144263	668384	438127	605015	651548	500231	594617	774727	492077	614451	560817	848812	708536	502146	405357	395537	448354	755551	1031442	762891	614579	430743	383486	515348	501805	581730	316510	454348	711314	1055757	886542	937076	672724	317656	33389	61160	13610	662
primer in raw percent	0.2268	0.1793	0.9124	0.9557	95.63%	92.52%	93.50%	93.25%	92.24%	93.91%	91.68%	90.51%	92.96%	91.98%	92.99%	89.36%	92.17%	92.18%	92.56%	92.17%	93.53%	91.11%	89.12%	90.71%	87.58%	87.35%	87.91%	94.07%	93.58%	86.17%	84.65%	92.03%	91.75%	94.07%	90.49%	89.50%	92.50%	90.80%	87.81%	89.70%	21.15%	15.78%
p-i and i-p-i reads	30605	28471	180144	27126	27395	584238	379263	496536	542148	432591	516068	658975	436109	551729	467597	721815	614154	435076	365219	367977	340855	656299	747957	687976	553855	403861	335845	333459	338626	530721	292626	403879	624423	861890	749892	792984	583114	281821	29567	53780	10867	458
p-i and i-p-i reads percent(rawreads)	0.0688	0.0696	0.4836	0.1724	18.16%	80.88%	80.94%	76.53%	76.75%	81.21%	79.57%	76.99%	82.38%	82.59%	77.53%	75.99%	79.89%	79.87%	83.40%	85.75%	71.11%	79.14%	64.62%	81.80%	78.92%	81.90%	76.99%	60.87%	63.15%	78.62%	78.26%	81.80%	80.55%	76.79%	76.54%	75.74%	80.18%	80.56%	77.76%	78.87%	16.89%	10.92%
p-i and i-p-i reads percent(primerinraw)	0.3033	0.3879	0.53	0.1804	18.99%	87.41%	86.56%	82.07%	83.21%	86.48%	86.79%	85.06%	88.63%	89.79%	83.38%	85.04%	86.68%	86.64%	90.10%	93.03%	76.02%	86.86%	72.52%	90.18%	90.12%	93.76%	87.58%	64.71%	67.48%	91.23%	92.45%	88.89%	87.78%	81.64%	84.59%	84.62%	86.68%	88.72%	88.55%	87.93%	79.85%	69.18%
Total MicroSpecies reads	3434	2786	84	0	0	54758	50815	20050	50877	80491	102185	57895	37515	87504	53482	42498	61532	51758	39511	105877	133846	60533	79333	30766	0	138255	46651	1707	1573	47619	52620	123556	82764	11920	39777	41788	79939	11326	5311	3240	508	16
Total MicroSpecies percent(rawreads)	0.007718	0.006808	0.000226	0	0.0000%	7.5801%	10.8441%	3.0903%	7.2028%	15.1114%	15.7560%	6.7638%	7.0868%	13.0993%	8.8679%	4.4742%	8.0040%	9.5018%	9.0223%	24.6720%	27.9216%	7.2995%	6.8545%	3.6582%	0.0000%	28.0380%	10.6940%	0.3116%	0.2933%	7.0539%	14.0732%	25.0259%	10.6759%	1.0621%	4.0599%	3.9913%	10.9922%	3.2375%	13.9679%	4.7518%	0.7895%	0.3815%
Total MicroSpecies percent(primerinraw)	0.034031	0.037962	0.000247	0	0.0000%	8.1926%	11.5982%	3.3140%	7.8086%	16.0908%	17.1850%	7.4730%	7.6238%	14.2410%	9.5364%	5.0068%	8.6844%	10.3074%	9.7472%	26.7679%	29.8528%	8.0118%	7.6915%	4.0328%	0.0000%	32.0969%	12.1650%	0.3312%	0.3135%	8.1858%	16.6251%	27.1941%	11.6354%	1.1290%	4.4868%	4.4594%	11.8829%	3.5655%	15.9064%	5.2976%	3.7325%	2.4169%
p and i-p reads	1498	1281	5615	2835	2530.0	30920.0	19402.0	42091.0	23635.0	23978.0	19176.0	21235.0	15189.0	20093.0	35761.0	26181.0	31259.0	21451.0	12977.0	3254.0	3912.0	17582.0	21138.0	13202.0	7493.0	4319.0	6547.0	8690.0	7203.0	7525.0	3193.0	15604.0	29443.0	56114.0	24211.0	28175.0	29675.0	7085.0	857.0	1657.0	382.0	20.0
p and i-p reads percent(rawreads)	0.0034	0.0031	0.0151	0.018	1.68%	4.28%	4.14%	6.49%	3.35%	4.50%	2.96%	2.48%	2.87%	3.01%	5.93%	2.76%	4.07%	3.94%	2.96%	0.76%	0.82%	2.12%	1.83%	1.57%	1.07%	0.88%	1.50%	1.59%	1.34%	1.11%	0.85%	3.16%	3.80%	5.00%	2.47%	2.69%	4.08%	2.03%	2.25%	2.43%	0.59%	0.48%
p-p and p-p-i reads	54032	33479	124322	114236	108913.0	27996.0	21980.0	41351.0	43934.0	27747.0	28316.0	51583.0	22542.0	22698.0	33823.0	54091.0	35575.0	28991.0	15263.0	16398.0	93189.0	50339.0	216501.0	30480.0	29596.0	12205.0	28012.0	64026.0	57658.0	25715.0	11415.0	21953.0	35424.0	76324.0	57583.0	59763.0	35450.0	9674.0	2034.0	4026.0	763.0	62.0
p-p and p-p-i reads percent(rawreads)	0.1214	0.0818	0.3338	0.726	72.19%	3.88%	4.69%	6.37%	6.22%	5.21%	4.37%	6.03%	4.26%	3.40%	5.61%	5.69%	4.63%	5.32%	3.49%	3.82%	19.44%	6.07%	18.71%	3.62%	4.22%	2.48%	6.42%	11.69%	10.75%	3.81%	3.05%	4.45%	4.57%	6.80%	5.88%	5.71%	4.87%	2.77%	5.35%	5.90%	1.19%	1.48%
p-i and i-p-i not in DB	27171	25685	180060	27126	27395.0	529480.0	328448.0	476486.0	491271.0	352100.0	413883.0	601080.0	398594.0	464225.0	414115.0	679317.0	552622.0	383318.0	325708.0	262100.0	207009.0	595766.0	668624.0	657210.0	553855.0	265606.0	289194.0	331752.0	337053.0	483102.0	240006.0	280323.0	541659.0	849970.0	710115.0	751196.0	503175.0	270495.0	24256.0	50540.0	10359.0	442.0
humanreads(genome)	4602	10292	4714	0	2	429	622	937	982	1912	862	19654	373	404	1679	226	1004	538	957	1	3794	2558	3946	415	144	142	89	276873	286603	9	23	37	1489	585	1566	2064	5088	150196	5	6	7532	253
humanrate(/p-i reads)	0.1504	0.3615	0.0262	0	0.01%	0.07%	0.16%	0.19%	0.18%	0.44%	0.17%	2.98%	0.09%	0.07%	0.36%	0.03%	0.16%	0.12%	0.26%	0.00%	1.11%	0.39%	0.53%	0.06%	0.03%	0.04%	0.03%	83.03%	84.64%	0.00%	0.01%	0.01%	0.24%	0.07%	0.21%	0.26%	0.87%	53.29%	0.02%	0.01%	69.31%	55.24%
humanreads(cDNA)	1437	2804	1436	0	2	109	115	100	288	545	59	236	106	37	144	0	589	50	114	0	3	258	662	1	12	46	51	33301	42269	0	1	4	209	82	582	607	1397	32158	1	3	1415	46
humanrate(/p-i reads)	0.047	0.0985	0.008	0	0.01%	0.02%	0.03%	0.02%	0.05%	0.13%	0.01%	0.04%	0.02%	0.01%	0.03%	0.00%	0.10%	0.01%	0.03%	0.00%	0.00%	0.04%	0.09%	0.00%	0.00%	0.01%	0.02%	9.99%	12.48%	0.00%	0.00%	0.00%	0.03%	0.01%	0.08%	0.08%	0.24%	11.41%	0.00%	0.01%	13.02%	10.04%
humanreads(gene)	3223	7593	3373	0	2	367	468	759	442	870	559	18427	125	178	921	218	898	210	621	1	3786	1453	2686	234	87	99	76	164031	186707	5	17	22	1139	442	1242	1530	3584	107276	4	5	5133	178
humanrate(/p-i reads)	0.1053	0.2667	0.0187	0	0.01%	0.06%	0.12%	0.15%	0.08%	0.20%	0.11%	2.80%	0.03%	0.03%	0.20%	0.03%	0.15%	0.05%	0.17%	0.00%	1.11%	0.22%	0.36%	0.03%	0.02%	0.02%	0.02%	49.19%	55.14%	0.00%	0.01%	0.01%	0.18%	0.05%	0.17%	0.19%	0.61%	38.07%	0.01%	0.01%	47.23%	38.86%
gene intergenic	0.0451	0.0948	0.0074	0	0.00%	0.01%	0.04%	0.04%	0.10%	0.24%	0.06%	0.19%	0.06%	0.04%	0.16%	0.00%	0.02%	0.08%	0.09%	0.00%	0.00%	0.17%	0.17%	0.03%	0.01%	0.01%	0.00%	33.84%	29.50%	0.00%	0.00%	0.00%	0.06%	0.02%	0.04%	0.07%	0.26%	15.23%	0.00%	0.00%	22.08%	16.38%
intron	0.0584	0.1682	0.0108	0	0.00%	0.04%	0.09%	0.13%	0.03%	0.08%	0.10%	2.76%	0.00%	0.03%	0.17%	0.03%	0.05%	0.04%	0.14%	0.00%	1.11%	0.18%	0.27%	0.03%	0.01%	0.01%	0.01%	39.20%	42.65%	0.00%	0.01%	0.00%	0.15%	0.04%	0.09%	0.12%	0.38%	26.65%	0.01%	0.00%	34.21%	28.82%
adapter	8589	4494	37921	2150	1826	167147	95254	126026	148491	96662	123022	161071	123644	143944	108882	215513	167422	111264	106353	50960	46909	141767	190043	169268	124369	69687	69162	12440	12131	117127	62379	80515	164130	257896	206243	210270	143696	30232	8223	20267	694	46
adapter rate(/p-i reads)	0.2806	0.1578	0.2105	0.0793	6.67%	0.2861	0.2512	25.38%	27.39%	22.34%	23.84%	24.44%	28.35%	26.09%	23.29%	29.86%	27.26%	25.57%	29.12%	13.85%	13.76%	21.60%	25.41%	24.60%	22.46%	17.26%	20.59%	3.73%	3.58%	22.07%	21.32%	19.94%	26.29%	29.92%	27.50%	26.52%	24.64%	10.73%	27.81%	37.69%	6.39%	10.04%
# p: primer; i: insert
# The yellow background indicates dimer percentage
[truncated: 7 more columns]

## Sheet: Table S3
Table S3. Detection capability of primer set designed by the DegePrime modified multiPrime and the original multiPrime
Description	DegePrime	multiPrime	DegePrime	multiPrime
Input (sequence number)	43016 (unique: 42975)
Degeneracy	~10
Identity for classification	0.8		0.7
Cluster number	185		78
Size of primer set	NA		78
Accumulated coverage of primer set (non-mismatch)	-	-	30189 (70%)	≧ 38661 (90%)
Size of core primer set	64		33
Accumulated coverage of core primer set (non-mismatch)	32643 (76%)	38363 (89%)	30068 (70%)	38751 (90%)
Accumulated coverage of core primer set (1-mismatch)	-	≧42330 (98%)	-	≧ 41161 (96%)
Merge cluster by ANI
Size of primer set	39		25
Accumulated coverage of primer set (non-mismatch)	35225 (82%)	39866 (93%)	29498 (69%)	38126 (89%)
Accumulated coverage of primer set (1-mismatch)	-	≧ 41754 (97%)	-	≧ 40954 (95%)
Size of core primer set	25		23
Accumulated coverage of core primer set (non-mismatch)	33726 (78%)	39669 (92%)	29472 (69%)	38107 (89%)
Accumulated coverage of core primer set (1-mismatch)	-	≧ 41591 (96%)	-	≧ 40927 (95%)
Total time	6 h 18 min	5 h 47 min	6 h 18 min	5 h 47 min
Note: DegePrime is not designed to generate primer sets. Here, it is intended to replace the primer design section of multiPrime.
# Coverage: primer pair containing sequences.
# core primer set: cluster sequence number >=10.
# ANI: average nucleotide identity. Clusters with less than 60 sequences will either be merged or dropped.
# Primer pairs were designed using multiPrime (v2.0.3)

## Sheet: Table S4
Table S4. Validation of multiPrime designed primer set using ONT direct sequecing.
Specimens	High confidence ontarget	Confident on targets	Offtarget	Total	Human percentage	Abbreviation of virus	Target virus	Sample type	Date of sample collection
1	18768	24793	5681	49242	0.0001	IVA	Influenza A virus (H9N2)	virus stock	2022-09-29
2	54766	65729	2198	122693	0.0127	IVA	Influenza A virus (H1N1)	virus stock	2022-09-29
3	833	5534	5649	12016	0.0002	Enterovirus71	Enterovirus71	virus stock	2022-09-14
4	1109	408	214127	215644	0.4084	HPIV	Human respirovirus 1	virus stock	2022-08-18
5	16428	11091	2415	29934	0.0774	HRV	Rhinovirus 70	virus stock	2022-08-18
6	58119	21677	449	80245	0.0014	HPIV	Human respirovirus 1	BALF	2021-11-27
7	19467	23174	5675	48316	0.105	IVA	Influenza A virus	sputum	2021-12-09
8	11961	4360	51967	68288	0.1145	HRSV	Human orthopneumovirus	BALF	2021-07-04
9	5293	29830	171	35294	0.0004	NL63	Human coronavirus NL63	sputum	2020-11-09
10	53393	24526	6891	84810	0.0713	IVB	Influenza B	sputum	2022/2/10
11	57522	28008	8223	93753	0.0438	IVB	Influenza B	BALF	2022/1/13
12	20562	35316	796	56674	0.0063	IVB	Influenza B	BALF	2022/3/18
13	7490	2391	68	9949	0.0003	HPIV	Human respirovirus 1	BALF	2020-10-23
14	7093	2415	442	9950	0.0024	HPIV	Human respirovirus 1	BALF	2021-11-10
15	737	1247	44	2028	0	HRSV	Human orthopneumovirus	BALF	2021-07-04
16	371	1929	9959	12259	0.754	EV-D	Enterovirus D	BALF	2021-08-05
17	9	0	106	115	0.0348	OC43	Betacoronavirus 1 (Human coronavirus OC43)	BALF	2020-09-08
18	42254	22260	34943	99457	0.3131	HKU1	Human coronavirus HKU1	CFS	2022-03-07
19	9040	3732	331	13103	0.0148	IVB	Influenza B virus	BALF	2022-03-11
20	4277	1054	8964	14295	0.0631	IVC	Influenza C virus	BALF	2021-02-27
21	19	10	42140	42169	0.1758	IVC	Influenza C virus	BALF	2021-01-30
22	72	171	154	397	0.3023	HRVB	Rhinovirus B	BALF	2021-12-15
23	418	828	210	1456	0.1236	HRVB	Rhinovirus B	BALF	2020-10-29
24	1857	8618	133048	143523	0.7816	HRVA	Rhinovirus A	sputum	2021-11-19
25 complex infection	ontargets-1	18584	-		0.0053	229E	Human coronavirus 229E	BALF	2021-12-01
	ontargets-2	72178				HRSV	Human orthopneumovirus	BALF	2021-12-01
	offtargets	2163				-	-	-	-
	total	92925				-	-	-	-
26 mix 1	ontargets-1	5			0.0955	EV-A	Enterovirus A	CFS	2021-05-24
	ontargets-2	142920				EV-D	Enterovirus D	BALF	2021-08-05
	offtargets	21768				-	-	-	-
	total	164693				-	-	-	-
27 mix 2	ontargets-1	8786			0.0626	EV-A	Enterovirus A	CFS	2021-05-24
	ontargets-2	57767				EV-D	Enterovirus D	BALF	2021-08-05
	offtargets	38766				-	-	-	-
	total	105319				-	-	-	-
28 mix3 29 mix4	ontargets-1	15380	13116	-	0.3% / 34.45%	HRVB	Rhinovirus B	BALF	2020-10-29
	ontargets-2	18	1086			HRVC	Rhinovirus C	BALF	2020-11-19
	ontargets-3	6564	2			HRVA	Rhinovirus A	BALF	2021-08-14
	offtargets	1960	1086			-	-	-	-
	total	23922	15290			-	-	-	-
30 mix5	ontargets-1	7650	-		0.0024	HPIV	Human respirovirus 1	BALF	2020-10-23
	ontargets-2	285				EV-D	Enterovirus D	BALF	2021-08-05
	ontargets-3	17				OC43	Betacoronavirus 1 (Human coronavirus OC43)	BALF	2020-09-08
	ontargets-4	36				HRSV	Human orthopneumovirus	BALF	2021-07-04
	offtargets	2617				-	-	-	-
	total	10605				-	-	-	-
	High confidence ontarget	Ontarget	Offtargets	Total	Human percentage
NTC-1	0	0	85	85	0.0952
NTC-2	0	0	0	0	0
NTC-3	0	0	466	466	0
# Primer pairs were designed using multiPrime (v2.0.3)

## Sheet: Table S5
Table S5. Information of template DNA and prmers used in validation the influence of mismatch positions (-17 and -1).
Source	Sequence	Primer	Positions
Primate_T-lymphotropic_virus_2:NC_001488.1:4925-5423	CACAAAGCCCTTTGGACTCTCAATCAGCTAAATGTCATGAACCCCAGTGGTAAAACCCGATGGCAAATCCACCACAGTCCTCCACTACCACCCATTCCTGAAGCCTCTACCCCTCCCAAACCACCTCCCAAATGGTTCTATTATAAACTCCCCGGCCTTACCAATCAGCGGTGGAAAGGTCCATTGCAATCCCTCCAGGAAGCGGCCGGGGCAGCCTTGCTCTCCATAGACGGCTCCCCCCGGTGGATCCCGTGGCGATTCCTGAAAAAAGCTGCATGCCCAAGACCAGACGCCAGCGAACTCGCCGAGCACGCCGCAACAGACCACCAACACCATGGGTAATGTTTTCTTCCTACTTTTATTCAGTCTCACACATTTTCCACTAGCCCAGCAGAGCCG…	>PTLV-2_5083_F CNTTGGNCTCTCAATCAN >PTLV-2_5242_R TAGGAGGAGATACCAATC	-17, -12, -1
# Primer pairs were designed using multiPrime (v2.0.3)
# Position (-12) is used as a control

## Sheet: Table S6
Table S6. The efficacy of the primer set in capturing diversity and abundance.
ID	sample	Sample type	Targets	mNGS	tNGS	RPM	Reads (normal control)
S-33	BJ2105591D1L1	BALF	Stenotrophomonas maltophilia	752	3409	124694	36
S-33	BJ2105591D1L1	BALF	Elizabethkingia meningoseptica	2814	1106	40455	0
S-33	BJ2105591D1L1	BALF	Klebsiella pneumoniae	16	6169	225648	64
S-33	BJ2105591D1L1	BALF	Human alphaherpesvirus 1	1	51	1865.47	0
S-33	BJ2105591D1L1	BALF	Candida parapsilosis	742	7620	278723	37
S-33	BJ2105591D1L1	BALF	Human gammaherpesvirus 4	25	388	14192.2	0
S-33	BJ2105591D1L1	BALF	Enterococcus faecium	512	4035	147591	0
S-33	BJ2105591D1L1	BALF	Aspergillus flavus	10	241	8815.25	0
S-41	BJ2105591D1L1	BALF	Stenotrophomonas maltophilia	752	3906	140231	36
S-41	BJ2105591D1L1	BALF	Elizabethkingia meningoseptica	2814	774	27787.8	0
S-41	BJ2105591D1L1	BALF	Klebsiella pneumoniae	16	8852	317800	64
S-41	BJ2105591D1L1	BALF	Human alphaherpesvirus 1	1	66	2369.5	0
S-41	BJ2105591D1L1	BALF	Candida parapsilosis	742	6340	227615	37
S-41	BJ2105591D1L1	BALF	Human gammaherpesvirus 4	25	256	9190.78	0
S-41	BJ2105591D1L1	BALF	Enterococcus faecium	512	3460	124219	0
S-41	BJ2105591D1L1	BALF	Aspergillus flavus	10	153	5492.93	0
S-48	BJ2105591D1L1	BALF	Stenotrophomonas maltophilia	752	3272	136197	36
S-48	BJ2105591D1L1	BALF	Elizabethkingia meningoseptica	2814	798	33216.8	0
S-48	BJ2105591D1L1	BALF	Klebsiella pneumoniae	16	5743	239053	64
S-48	BJ2105591D1L1	BALF	Human alphaherpesvirus 1	1	44	1831.5	0
S-48	BJ2105591D1L1	BALF	Candida parapsilosis	742	6642	276474	37
S-48	BJ2105591D1L1	BALF	Human gammaherpesvirus 4	25	254	10572.8	0
S-48	BJ2105591D1L1	BALF	Enterococcus faecium	512	3680	153180	0
S-48	BJ2105591D1L1	BALF	Aspergillus flavus	10	125	5203.13	0
QB-i7-7	BJ2103934D1L1	BALF	Candida tropicalis	1	800	822.28	0
QB-i7-7	BJ2103934D1L1	BALF	Klebsiella pneumoniae	905	142902	146882	25
QB-i7-7	BJ2103934D1L1	BALF	Candida glabrata	1	136	139.79	0
QB-i7-7	BJ2103934D1L1	BALF	Acinetobacter baumannii	14	51925	53371.2	1
QB-i7-7	BJ2103934D1L1	BALF	Pseudomonas aeruginosa	197	415816	427397	154511
QB-i7-7	BJ2103934D1L1	BALF	Corynebacterium striatum	122	24429	25109.4	0
QB-i7-19	BJ2103934D1L1	BALF	Candida tropicalis	1	108	119.75	0
QB-i7-19	BJ2103934D1L1	BALF	Klebsiella pneumoniae	905	813339	901834	0
QB-i7-19	BJ2103934D1L1	BALF	Candida glabrata	1	13	14.41	0
QB-i7-19	BJ2103934D1L1	BALF	Acinetobacter baumannii	14	26320	29183.7	1
QB-i7-19	BJ2103934D1L1	BALF	Pseudomonas aeruginosa	197	35101	38920.2	1388
QB-i7-19	BJ2103934D1L1	BALF	Corynebacterium striatum	122	57	63.2	0
QB-i7-3	SH2103776D1L1	Blood	Stenotrophomonas maltophilia	1448	154542	182092	0
QB-i7-3	SH2103776D1L1	Blood	Serratia marcescens	1383	14506	17092	1
QB-i7-3	SH2103776D1L1	Blood	Enterococcus faecium	241	45247	53313.2	0
QB-i7-3	SH2103776D1L1	Blood	Staphylococcus epidermidis	5573	84063	99049	176
QB-i7-15	SH2103776D1L1	Blood	Stenotrophomonas maltophilia	1448	3046	18713.4	1
QB-i7-15	SH2103776D1L1	Blood	Serratia marcescens	1383	6444	39589.4	0
QB-i7-15	SH2103776D1L1	Blood	Enterococcus faecium	241	13547	83227.4	0
QB-i7-15	SH2103776D1L1	Blood	Staphylococcus epidermidis	5573	4307	26460.5	22

## Sheet: Table S7
Table S7. The effectiveness of multiPrime designed primer set in clinical settings (NextSeq 500, SE75).
Sample	Sample type	Target	mNGS (reads number)	mNGS2 (reads number)	Relative target reads	Detection	Rawreads	Primer in raw	Primer in raw percent	p-i and i-p-i reads	p-i and i-p-i reads percent(rawreads)	p-i and i-p-i reads percent(primerinraw)	i-p-i	p	p-p (dimer)	p-i-p	i	i-p	p-i-p-i	Total MicroSpecies reads	Total MicroSpecies percent(rawreads)	Total MicroSpecies percent(primerinraw)	TOTAL on_target reads	TOTAL Species reads
S1-29	BALF	Human coronavirus 229E	45510		0.999249	Yes	412688	407302	0.9869	406016	0.9838	0.9968	0.0035402	1.21e-05	0.00275268	7.75e-05	3.15e-05	3.39e-05	4.6e-05	402099	0.9743	0.9872	401802	402099
S1-25	BALF	Influenza C virus	1044		4.69e-05	Yes	402093	396940	0.9872	392432	0.976	0.9886	0.0057325	2.24e-05	0.0100549	0.000251186	0.000136784	0.000134297	7.96e-05	383884	0.9547	0.9671	164	383884
S1-26	BALF	Human coronavirus NL63	479055		0.998244	Yes	187015	183761	0.9826	182187	0.9742	0.9914	0.328086	0	0.00152929	7.49e-05	0	1.6e-05	2.67e-05	181665	0.9714	0.9886	181348	181665
S1-8	BALF	Rhinovirus B	19407		0.305844	Yes	606832	599573	0.988	587138	0.9675	0.9793	0.00274046	1.98e-05	0.00829554	0.0114809	3.3e-06	0.000113705	0.00016479	583653	0.9618	0.9734	178509	583653
S1-39	BALF	Human metapneumovirus	1194		0	No	270788	266331	0.9835	261593	0.966	0.9822	0.0041213	0.000228961	0.0135457	0.00166551	7.76e-05	0.000465309	0.000406222	256412	0.9469	0.9628	256247	256412
S1-27	BALF	Human coronavirus NL63	13428		0.736988	Yes	204184	198448	0.9719	196604	0.9629	0.9907	0.240587	1.47e-05	0.00350664	0.000146926	3.92e-05	5.88e-05	0.000127336	194866	0.9544	0.982	143616	194866
S1-57	BALF	Rhinovirus C	172752		0.381714	Yes	456466	449372	0.9845	439524	0.9629	0.9781	0.00631372	0.000304513	0.011405	0.00233971	0.00476487	0.000534541	0.00114795	414653	0.9084	0.9227	413250	414653
S1-57	BALF	Enterovirus A	2569		0.614654	Yes	456466	449372	0.9845	439524	0.9629	0.9781	0.00631372	0.000304513	0.011405	0.00233971	0.00476487	0.000534541	0.00114795	414653	0.9084	0.9227	413250	414653
S1-37	BALF	Human orthopneumovirus	435129		0.0378044	Yes	314924	302903	0.9618	301124	0.9562	0.9941	0.00460111	4.76e-05	0.00420101	0.000460429	4.76e-05	0.000177821	0.000295309	295230	0.9375	0.9747	153166	295230
S1-37	BALF	Human respiratory syncytial virus A	435129		6.77e-06	Yes	314924	302903	0.9618	301124	0.9562	0.9941	0.00460111	4.76e-05	0.00420101	0.000460429	4.76e-05	0.000177821	0.000295309	295230	0.9375	0.9747	153166	295230
S1-37	BALF	Human respiratory syncytial virus B	435129		0.0451038	Yes	314924	302903	0.9618	301124	0.9562	0.9941	0.00460111	4.76e-05	0.00420101	0.000460429	4.76e-05	0.000177821	0.000295309	295230	0.9375	0.9747	153166	295230
S1-37	BALF	Human coronavirus 229E	490902		0.43584	Yes	314924	302903	0.9618	301124	0.9562	0.9941	0.00460111	4.76e-05	0.00420101	0.000460429	4.76e-05	0.000177821	0.000295309	295230	0.9375	0.9747	153166	295230
S1-6	BALF	Rhinovirus A	115776		0.995231	Yes	491049	482517	0.9826	468319	0.9537	0.9706	0.00519093	7.74e-05	0.0234803	0.000822728	0.000289177	0.00035638	0.00236229	415999	0.8472	0.8621	414053	415999
S1-65	BALF	Severe acute respiratory syndrome coronavirus 2	3073		0.000303483	Yes	499798	492219	0.9848	475579	0.9515	0.9662	0.00355143	0.000356144	0.0283635	0.00194279	0.000162065	0.000584236	0.000390158	461311	0.923	0.9372	155	461311
S1-32	BALF	Japanese encephalitis virus	946415		0.949233	Yes	500772	495182	0.9888	476423	0.9514	0.9621	0.00716094	7.59e-05	0.0344388	0.000587094	0.000147772	0.000407371	0.000105837	468378	0.9353	0.9459	444616	468378
S1-42	sputum	Human coronavirus NL63	168164		0.891728	Yes	239500	231930	0.9684	227690	0.9507	0.9817	0.305904	0.000104384	0.00724426	0.00222965	0.000246347	0.000400835	0.00111065	221063	0.923	0.9531	197136	221063
S1-28	BALF	Human coronavirus 229E	5036		0.411065	Yes	393815	374748	0.9516	372560	0.946	0.9942	0.00442594	1.02e-05	0.00400442	0.00112235	2.79e-05	6.86e-05	8.89e-05	369141	0.9373	0.985	151742	369141
S1-2	BALF	Rhinovirus A	3710596		0.97271	Yes	430728	419974	0.975	405158	0.9406	0.9647	0.00757555	0.0010401	0.0261139	0.00231933	0.000401646	0.000629167	0.00182714	387437	0.8995	0.9225	376876	387437
S1-51	BALF	Human coronavirus HKU1	4617		0.482938	Yes	223211	217561	0.9747	209819	0.94	0.9644	0.105815	0.000533128	0.0190134	0.00495495	0.00310917	0.0010573	0.00223555	175424	0.7859	0.8063	172489	175424
S1-43	BALF	Rhinovirus B	174		0.0773847	Yes	222988	219467	0.9842	209566	0.9398	0.9549	0.00705868	0.001305	0.0276338	0.00600929	0.000627836	0.00191939	0.00270867	182620	0.819	0.8321	14304	182620
S1-43	BALF	Human orthorubulavirus 2	7476		0.000892564	Yes	222988	219467	0.9842	209566	0.9398	0.9549	0.00705868	0.001305	0.0276338	0.00600929	0.000627836	0.00191939	0.00270867	182620	0.819	0.8321	14304	182620
S1-50	BALF	Rhinovirus B	59952		0.692271	Yes	372046	364020	0.9784	349105	0.9383	0.959	0.00607452	0.000763346	0.0262683	0.00577079	0.0010832	0.00118534	0.00258839	312782	0.8407	0.8592	287669	312782
S1-59	Blood	Enterovirus B	3750		0.99695	Yes	510527	500586	0.9805	477828	0.936	0.9545	0.00681453	0.000360412	0.0311639	0.00345525	0.000407422	0.000969586	0.00301061	385884	0.7559	0.7709	384774	385884
S1-60	BALF	Enterovirus D	371535		0.998356	Yes	489303	479468	0.9799	455247	0.9304	0.9495	0.00773141	0.000157367	0.0312097	0.00336397	0.000631511	0.000958506	0.00874714	362032	0.7399	0.7551	361443	362032
S1-66	BALF	Human respirovirus 3	182473		7.67e-05	Yes	503961	493226	0.9787	468407	0.9295	0.9497	0.00697871	0.00137908	0.0367767	0.00591712	0.000541709	0.00110128	0.00099214	443436	0.8799	0.8991	19528	443436
S1-66	BALF	Rhinovirus B	53		0.00504695	Yes	503961	493226	0.9787	468407	0.9295	0.9497	0.00697871	0.00137908	0.0367767	0.00591712	0.000541709	0.00110128	0.00099214	443436	0.8799	0.8991	19528	443436
S1-66	BALF	Human metapneumovirus	11971		0.0388241	Yes	503961	493226	0.9787	468407	0.9295	0.9497	0.00697871	0.00137908	0.0367767	0.00591712	0.000541709	0.00110128	0.00099214	443436	0.8799	0.8991	19528	443436
S1-45	BALF	Influenza A virus	394841		0.0024933	Yes	354670	340989	0.9614	324489	0.9149	0.9516	0.00680351	0.00035244	0.035901	0.00384865	0.000420109	0.00174528	0.00104604	302410	0.8527	0.8869	132915	302410
S1-45	BALF	Influenza A virus (H3N2)	394841		0.436943	Yes	354670	340989	0.9614	324489	0.9149	0.9516	0.00680351	0.00035244	0.035901	0.00384865	0.000420109	0.00174528	0.00104604	302410	0.8527	0.8869	132915	302410
S1-24	BALF	Influenza B virus	19118		0.921291	Yes	528495	513648	0.9719	477926	0.9043	0.9305	0.00942677	0.000726592	0.058555	0.002246	0.00122802	0.000932838	0.000925269	394134	0.7458	0.7673	363136	394134
S1-24	BALF	Human orthorubulavirus 4	590		3.3e-05	Yes	528495	513648	0.9719	477926	0.9043	0.9305	0.00942677	0.000726592	0.058555	0.002246	0.00122802	0.000932838	0.000925269	394134	0.7458	0.7673	363136	394134
S1-58	CSF	Enterovirus B	34404		0.992083	Yes	554226	543520	0.9807	492975	0.8895	0.907	0.00598312	0.00031756	0.0611538	0.00750055	0.00486083	0.00125941	0.00633316	299358	0.5401	0.5508	297012	299358
S1-4	BALF	Human metapneumovirus	120840		0.948809	Yes	298174	294357	0.9872	264624	0.8875	0.899	0.00466171	0.00271653	0.0870029	0.00247842	0.000647273	0.00160644	0.00113021	250141	0.8389	0.8498	237425	250141
S1-36	BALF	Rhinovirus C	404		0.011239	Yes	746759	724092	0.9696	659542	0.8832	0.9109	0.0100354	0.00219214	0.0536063	0.0099885	0.00782582	0.00308131	0.00368124	215143	0.2881	0.2971	4604	215143
S1-56	Anal swab	Norwalk virus	2687		0.612524	Yes	186942	167225	0.8945	164769	0.8814	0.9853	0.00317211	0.000251415	0.00900279	0.0014336	0.000165827	0.0007168	0.000545624	160304	0.8575	0.9586	98296	160304
S1-56	Anal swab	Rhinovirus B	10	0	0	No	186942	167225	0.8945	164769	0.8814	0.9853	0.00317211	0.000251415	0.00900279	0.0014336	0.000165827	0.0007168	0.000545624	160304	0.8575	0.9586	98296	160304
S1-7	sputum	Rhinovirus C	168		0.00103296	Yes	448571	400248	0.8923	393684	0.8776	0.9836	0.00752835	4.24e-05	0.0131952	0.000361147	4.46e-05	0.000176115	5.57e-05	389174	0.8676	0.9723	761	389174
S1-7	sputum	Mumps orthorubulavirus	13		1.54e-05	Yes	448571	400248	0.8923	393684	0.8776	0.9836	0.00752835	4.24e-05	0.0131952	0.000361147	4.46e-05	0.000176115	5.57e-05	389174	0.8676	0.9723	761	389174
S1-7	sputum	Measles morbillivirus	614		0.000765724	Yes	448571	400248	0.8923	393684	0.8776	0.9836	0.00752835	4.24e-05	0.0131952	0.000361147	4.46e-05	0.000176115	5.57e-05	389174	0.8676	0.9723	761	389174
S1-30	BALF	Human coronavirus HKU1	1777		0.889752	Yes	516140	508261	0.9847	451977	0.8757	0.8893	0.0100883	0.000309993	0.0970648	0.00296044	0.0016139	0.00157903	0.00045724	413294	0.8007	0.8132	367817	413294
S1-9	BALF	Rhinovirus B	1368		0.942041	Yes	677439	667245	0.985	590536	0.8717	0.885	0.00469415	0.000513699	0.101634	0.00335528	0.00045613	0.0014422	0.000698218	549609	0.8113	0.8237	517761	549609
S1-49	BALF	Human coronavirus NL63	847		0.953194	Yes	396498	385386	0.972	344793	0.8696	0.8947	0.176536	0.00304667	0.0602323	0.0143733	0.000953347	0.00585375	0.00600507	293149	0.7393	0.7607	279451	293149
S1-35	BALF	Rhinovirus C	124		0.679643	Yes	500389	482707	0.9647	434462	0.8682	0.9001	0.00731631	0.000955257	0.0596136	0.01025	0.01028	0.00336538	0.00396292	172623	0.345	0.3576	162812	172623
S1-35	BALF	Human coronavirus 229E	3582		0.263441	Yes	500389	482707	0.9647	434462	0.8682	0.9001	0.00731631	0.000955257	0.0596136	0.01025	0.01028	0.00336538	0.00396292	172623	0.345	0.3576	162812	172623
S1-34	BALF	Rhinovirus B	2661		0.517584	Yes	644137	623485	0.9679	558344	0.8668	0.8955	0.0067377	0.00353652	0.0627708	0.0154765	0.00197163	0.00452699	0.00654053	462358	0.7178	0.7416	239337	462358
S1-19	BALF	Human respirovirus 3	10558938		0.0178135	Yes	419436	390805	0.9317	362007	0.8631	0.9263	0.00597946	0.000624648	0.0564997	0.0032043	0.000824917	0.00127314	0.00246522	313694	0.7479	0.8027	5590	313694
S1-38	BALF	Human coronavirus 229E	1459		0.0022712	Yes	146765	126779	0.8638	125674	0.8563	0.9913	0.00448336	5.45e-05	0.00476272	0.00128777	2.04e-05	0.000272545	0.000633666	123723	0.843	0.9759	88569	123723
S1-38	BALF	Human metapneumovirus	218519		0.421029	Yes	146765	126779	0.8638	125674	0.8563	0.9913	0.00448336	5.45e-05	0.00476272	0.00128777	2.04e-05	0.000272545	0.000633666	123723	0.843	0.9759	88569	123723
S1-38	BALF	Human coronavirus HKU1	99209		0.00302288	Yes	146765	126779	0.8638	125674	0.8563	0.9913	0.00448336	5.45e-05	0.00476272	0.00128777	2.04e-05	0.000272545	0.000633666	123723	0.843	0.9759	88569	123723
S1-38	BALF	Betacoronavirus 1	148931		0.000355633	Yes	146765	126779	0.8638	125674	0.8563	0.9913	0.00448336	5.45e-05	0.00476272	0.00128777	2.04e-05	0.000272545	0.000633666	123723	0.843	0.9759	88569	123723
S1-38	BALF	Human coronavirus OC43	148931		0.288936	Yes	146765	126779	0.8638	125674	0.8563	0.9913	0.00448336	5.45e-05	0.00476272	0.00128777	2.04e-05	0.000272545	0.000633666	123723	0.843	0.9759	88569	123723
S1-44	BALF	Human orthorubulavirus 4	3008		0.0184714	Yes	422760	409053	0.9676	350625	0.8294	0.8572	0.0090879	0.00151386	0.099411	0.0139701	0.00296622	0.00464566	0.00458653	194733	0.4606	0.4761	4632	194733
S1-41	BALF	Human respirovirus 1	4053		0.811416	Yes	196468	178895	0.9106	162710	0.8282	0.9095	0.00350693	0.00355274	0.053113	0.0108465	0.000839831	0.00294705	0.00531893	143538	0.7306	0.8024	116496	143538
S1-46	BALF	Influenza A virus	5615		0.00289593	Yes	580194	522133	0.8999	479152	0.8258	0.9177	0.00756988	0.00142538	0.0350245	0.0128922	0.0127233	0.00239403	0.00434165	142614	0.2458	0.2731	68249	142614
S1-46	BALF	Influenza A virus (H3N2)	5615		0.475563	Yes	580194	522133	0.8999	479152	0.8258	0.9177	0.00756988	0.00142538	0.0350245	0.0128922	0.0127233	0.00239403	0.00434165	142614	0.2458	0.2731	68249	142614
S1-32	BALF	Human respirovirus 3	1359	3487	0	No	665923	634659	0.9531	546314	0.8204	0.8608	0.00768257	0.00193866	0.0862352	0.0121906	0.0131952	0.00398094	0.00561626	82785	0.1243	0.1304	8721	82785
S1-32	BALF	Rhinovirus A	71859		0.104608	Yes	665923	634659	0.9531	546314	0.8204	0.8608	0.00768257	0.00193866	0.0862352	0.0121906	0.0131952	0.00398094	0.00561626	82785	0.1243	0.1304	8721	82785
S1-61	CSF	Parechovirus A	261		0.674938	Yes	893896	872540	0.9761	706713	0.7906	0.8099	0.00938252	0.000562705	0.118932	0.0145688	0.00233472	0.0023694	0.012959	24340	0.0272	0.0279	16605	24340
S1-54	CSF	Seoul orthohantavirus	106253		0.412518	Yes	519006	492984	0.9499	403587	0.7776	0.8187	0.00694212	0.00452403	0.110521	0.0198071	0.00179959	0.00810973	0.014179	170446	0.3284	0.3457	70363	170446
S1-48	BALF	Influenza C virus	2836		0.853067	Yes	540443	523331	0.9683	419927	0.777	0.8024	0.0110354	0.00561761	0.126104	0.0253755	0.00437234	0.00689064	0.00952552	187255	0.3465	0.3578	159801	187255
S1-22	BALF	Human orthorubulavirus 4	1328		0.852185	Yes	596957	586007	0.9817	458965	0.7688	0.7832	0.00810946	0.000971594	0.192984	0.00481274	0.00120277	0.00216263	0.00166176	349964	0.5862	0.5972	298238	349964
S1-20	BALF	Human respirovirus 3	6985	1312	0	No	8	7	0.875	6	0.75	0.8571	0	0	0	0	0	0.125	0	4	0.5	0.5714	2	4
S1-47	BALF	Influenza B virus	1996		0.00152422	Yes	561887	499325	0.8887	413539	0.736	0.8282	0.00988989	0.00252364	0.078845	0.0297142	0.00673979	0.00512737	0.0192779	148929	0.2651	0.2983	257	148929
S1-3	BALF	Rhinovirus C	230858	0	0	No	526017	399624	0.7597	385421	0.7327	0.9645	0.00661956	9.51e-05	0.0239403	0.000522797	0.000127372	0.000750926	0.00012357	373051	0.7092	0.9335	4420	373051
S1-3	BALF	Human coronavirus NL63	475		0.0115909	Yes	526017	399624	0.7597	385421	0.7327	0.9645	0.00661956	9.51e-05	0.0239403	0.000522797	0.000127372	0.000750926	0.00012357	373051	0.7092	0.9335	4420	373051
S1-3	BALF	Rhinovirus A	373		0.000144752	Yes	526017	399624	0.7597	385421	0.7327	0.9645	0.00661956	9.51e-05	0.0239403	0.000522797	0.000127372	0.000750926	0.00012357	373051	0.7092	0.9335	4420	373051
S1-23	BALF	Influenza A virus	1989		0.00258325	Yes	505676	397027	0.7851	361595	0.7151	0.9108	0.0065714	0.000338161	0.0624075	0.0023256	0.000373757	0.000972955	0.000652592	320140	0.6331	0.8063	159567	320140
S1-23	BALF	Influenza A virus (H3N2)	1989		0.495833	Yes	505676	397027	0.7851	361595	0.7151	0.9108	0.0065714	0.000338161	0.0624075	0.0023256	0.000373757	0.000972955	0.000652592	320140	0.6331	0.8063	159567	320140
Q3	virus stock	Pestivirus C	4μl		0	No	857318	834070	0.9729	587841	0.6857	0.7048	0.00885319	0.00470887	0.207838	0.0277388	0.00304438	0.00900366	0.0143541	47394	0.0553	0.0568	156	47394
S1-52	CSF	Japanese encephalitis virus	42		0.00596471	Yes	914833	889876	0.9727	561511	0.6138	0.631	0.00721006	0.00533649	0.282279	0.0298798	0.0035143	0.0102084	0.00796102	167988	0.1836	0.1888	1092	167988
S1-2	sputum	Rabies lyssavirus	2967	272	0	No	570736	367707	0.6443	346620	0.6073	0.9427	0.00305921	0.000183973	0.0314681	0.00202545	0.000147178	0.000643029	0.000394228	339158	0.5942	0.9224	0	339158
S1-62	Ascitic fluid	Parechovirus A	1067		0.0126901	Yes	316113	313157	0.9906	187936	0.5945	0.6001	0.00566253	0.000132864	0.0261868	0.00261615	0.00581754	0.000699117	0.00343864	131677	0.4166	0.4205	1676	131677
S1-53	CSF	Japanese encephalitis virus	206909		0.0458483	Yes	632139	619226	0.9796	368865	0.5835	0.5957	0.00642422	0.00170849	0.32823	0.0235676	0.00244883	0.00942831	0.00855983	81268	0.1286	0.1312	6322	81268
S1-55	Blood	Hantaan orthohantavirus	376	0	0	No	52601	49965	0.9499	29015	0.5516	0.5807	0.00680595	0.0229844	0.286021	0.0329842	0.00614057	0.0163685	0.00787057	13606	0.2587	0.2723	11020	13606
S1-67	Blood	Parechovirus A	446669		0.998748	Yes	448684	446540	0.9952	238242	0.531	0.5335	0.00238252	5.35e-05	0.0101363	0.000423461	0.00751308	0.000113666	4.23e-05	235701	0.5253	0.5278	235406	235701
Q2	virus stock	Pestivirus C	4μl		0	No	722713	705499	0.9762	379656	0.5253	0.5381	0.00632616	0.00352699	0.357056	0.034293	0.00477921	0.0124448	0.0117377	52522	0.0727	0.0744	549	52522
Q1	virus stock	Pestivirus C	4μl		0.000691985	Yes	496471	483165	0.9732	232165	0.4676	0.4805	0.00529135	0.00630047	0.384045	0.0531511	0.00436279	0.0185852	0.0103712	49134	0.099	0.1017	261	49134
S1-70	CSF	Enterovirus A	39		0.400703	Yes	856878	845385	0.9866	356013	0.4155	0.4211	0.00266199	0.00259664	0.509676	0.0197414	0.00154398	0.0071037	0.00306111	241960	0.2824	0.2862	96966	241960
S1-17	BALF	Human respirovirus 1	250697		0.000102634	Yes	656692	649570	0.9892	248302	0.3781	0.3823	0.00222936	0.00153649	0.563729	0.010658	0.000580181	0.00494143	0.0011832	224097	0.3413	0.345	25	224097
S1-3	CSF	SFTS phlebovirus	18672		0.000609155	Yes	875146	857124	0.9794	311193	0.3556	0.3631	0.00246702	0.00337658	0.529194	0.0339246	0.00225448	0.00802038	0.00558992	154312	0.1763	0.18	158	154312
S1-1	CSF	Rabies lyssavirus	207	1953	0	No	937541	917981	0.9791	294386	0.314	0.3207	0.00263669	0.00487232	0.575482	0.0243669	0.00256629	0.00767646	0.00485845	105317	0.1123	0.1147	0	105317
S1-4	Blood	SFTS phlebovirus	616		0.0643304	Yes	996176	977854	0.9816	245412	0.2464	0.251	0.00218937	0.0060411	0.624417	0.0412999	0.00293522	0.0110703	0.00846336	33530	0.0337	0.0343	2163	33530
S1-33	BALF	Rhinovirus A	6735		0.722347	Yes	2218336	495512	0.2234	476535	0.2148	0.9617	0.00153764	6.72e-05	0.00595491	0.000852892	0.000319158	0.000341698	0.000356123	435285	0.1962	0.8785	314446	435285
S1-40	BALF	Human respirovirus 1	11246		0.390148	Yes	623797	157232	0.2521	123184	0.1975	0.7835	0.00248158	0.000625203	0.0403561	0.00435879	0.000932996	0.0019221	0.0023389	9663	0.0155	0.0615	3815	9663
S1-18	BALF	Human respirovirus 1	320016		0	No	622401	617534	0.9922	36393	0.0585	0.0589	0.000915808	0.00321015	0.870081	0.0100691	0.000480398	0.00781811	0.0010572	19671	0.0316	0.0319	1	19671
S1-5	BALF	Human metapneumovirus	5667	93	0	No	80863	74734	0.9242	3061	0.0379	0.041	0.00187972	0.788346	0.00751889	1.24e-05	0.0191806	0.0304095	1.24e-05	638	0.0079	0.0085	507	638
S1-31	BALF	Human coronavirus HKU1	496955		0	No	39046	36739	0.9409	1099	0.0281	0.0299	0.00143421	0.821467	0.00934795	0	0.0134713	0.0277877	0	2	0.0001	0.0001	1	2
S1-21	BALF	Human orthorubulavirus 2	17592	0	0	No	219439	216860	0.9882	5764	0.0263	0.0266	0.0009661	0.134215	0.759573	0.0114383	0.00216917	0.0106089	0.000419251	116	0.0005	0.0005	2	116
Re-evaluation
S-19	Blood	Hantaan orthohantavirus	416		0.994126	Yes	730945	654622	0.8956	68340	0.0935	0.1044	0.00311651	0.321073	0.325551	0.0283113	0.0761726	0.0210618	0.00250498	37963	0.051937	0.057992	37744	37963
S-6	sputum	Rabies lyssavirus	2967		0.997457	Yes	340286	316354	0.9297	205808	0.6048	0.6506	0.00355289	0.206614	0.0689126	0.00659445	0.0260546	0.010262	0.000402603	186816	0.548997	0.590528	186343	186816
JK-13	sputum	Rabies lyssavirus	2967		0.975941	Yes	1437562	1393844	0.9696	1383822	0.9626	0.9928	0.00458137	0.00105874	0.0021766	0.00104552	0.000216338	0.00134881	0.000210078	956	0.000665	0.000686	933	956
# Primer pairs were designed using multiPrime (v2.0.3)
# The yellow background indicates that we conducted another metagenomic next-generation sequencing (mNGS) analysis, but no viral sequences were detected.

## Sheet: Table S8
Table S8. The performance of multiPrime designed primer set in detecting viruses.
Total	TRUE	FALSE
TRUE	55	8
FALSE	1	16
Accuracy	0.8875
Sensitivity	0.873016
Specificity	0.941176
# In the case of a complex infection, a false negative diagnosis occurs when one or more pathogens go undetected.

## Sheet: Table S9
Table S9. Accuracy, Sensitivity and Specificity scores for each virus.
Target	True positive	False Positive	False negative	True Negative	Accuracy	Sensitivity	Specificity
Enterovirus A	2	0	0	61	1	1	1
Enterovirus B	2	2	0	59	0.968254	1	0.967213
Enterovirus D	1	1	0	61	0.984127	1	0.983871
Human coronavirus 229E	6	0	0	57	1	1	1
Human coronavirus NL63	5	1	0	57	0.984127	1	0.982759
Human coronavirus OC43	1	1	0	61	0.984127	1	0.983871
Human respiratory syncytial virus A	1	0	0	62	1	1	1
Human orthorubulavirus 4	3	0	0	60	1	1	1
Human respiratory syncytial virus B	1	0	0	62	1	1	1
Influenza A virus (H3N2)	3	1	0	59	0.984127	1	0.983333
Influenza B virus	2	0	0	61	1	1	1
Influenza C virus	2	2	0	59	0.968254	1	0.967213
Japanese encephalitis virus	3	0	0	60	1	1	1
Measles morbillivirus	1	0	0	62	1	1	1
Mumps orthorubulavirus	1	0	0	62	1	1	1
Norwalk virus	1	1	0	61	0.984127	1	0.983871
Parechovirus A	3	1	0	59	0.984127	1	0.983333
Rhinovirus A	5	2	0	56	0.968254	1	0.965517
Seoul orthohantavirus	1	0	0	62	1	1	1
Severe acute respiratory syndrome coronavirus 2	1	0	0	62	1	1	1
SFTS phlebovirus	2	0	0	61	1	1	1
Rhinovirus B	6	2	1	54	0.952381	0.857143	0.964286
Rhinovirus C	4	0	1	58	0.984127	0.8	1
Human coronavirus HKU1	3	0	1	59	0.984127	0.75	1
Human respirovirus 1	3	0	1	59	0.984127	0.75	1
Human respirovirus 3	4	0	2	57	0.968254	0.666667	1
Human metapneumovirus	3	0	2	58	0.968254	0.6	1
Human orthorubulavirus 2	1	0	1	61	0.984127	0.5	1
Hantaan orthohantavirus	0	0	1	62	0.984127	0	1
Rabies lyssavirus	0	0	2	61	0.968254	0	1
Sensitivity=True positive/[True positive+False negative] *100%； Specificity=True Negative/[True Negative+False Positive] *100%； Accuracy）=[True positive+True Negative]/Total*100%；
